# Supplementary material for: Standardization of molecular monitoring of CML: results and recommendations from the European treatment and outcome study
Source: Leukemia. 2022 May 25;36(7):1834–42. doi: 10.1038/s41375-022-01607-z (PMC9252906; doi:10.1038/s41375-022-01607-z)
Supplement: Supplementary file 2 — Supplementary spreadsheet [file 41375_2022_1607_MOESM2_ESM.xlsx]

## Sheet: EUTOS CF Calculator
BCR::ABL1 IS value	%BCR::ABL1/reference gene value from lab			x	y		Conversion Factor	#DIV/0!
							x	E2:E1
							y	F2:F1	PLEASE NOTE THAT THIS SPREADSHEET IS NOT CE MARKED OR OTHERWISE CERTIFIED. IF YOU USE IT TO DERIVE CONVERSION FACTORS FOR CLINICAL USE THEN YOU ARE RESPONSIBLE FOR ENSURING THAT THE RESULTS ARE CORRECT.
							SLOPE	#DIV/0!
							Std err in slope, Sb	#VALUE!
							degrees freedom	-2
							Confidence level	0.95
							Student t	#NUM!
							Confidence interval	#NUM!
							lower 95% CI of slope	#DIV/0!
							upper 95% CI of slope	#DIV/0!
							Intercept	#DIV/0!
							R2	#VALUE!	This value should be >0.97
